# Supplementary material for: Selective depletion of tumor-associated SAMHD1 enhances chemotherapeutic efficacy and antitumor immune responses
Source: Signal Transduct Target Ther. 2025 Dec 15;10:406. doi: 10.1038/s41392-025-02523-1 (PMC12703001; doi:10.1038/s41392-025-02523-1)
Supplement: Supplementary file 2 — Supplementary Table 2 [file 41392_2025_2523_MOESM2_ESM.xlsx]

## Sheet: Summary
	Header line description of worksheet "Protein_quant"
	Protein accession	Protein accession number of database used for search
	Protein description	Protein functional description
	Gene name	Name of the gene associated to the protein sequence
	Coverage [%]	Percent of identified peptide sequence covering in protein sequence
	Peptides	Number of peptides which spectrum hit
	Razor + unique peptides	Number of razor and unique peptides which spectrums hit
	Unique peptides	Number of unique peptides which spectrums hit

## Sheet: Protein_quant
Protein accession	Protein description	Gene name	Coverage [%]	Peptides	Razor + unique peptides	Unique peptides	Intensity SAMHD1_1	Intensity SAMHD1_2	Intensity SAMHD1_3	Intensity Empty Vector_1	Intensity Empty Vector_2	Intensity Empty Vector_3	SAMHD1_1	SAMHD1_2	SAMHD1_3	Empty Vector_1	Empty Vector_2	Empty Vector_3	SAMHD1/Empty Vector_Ratio	SAMHD1/Empty Vector_P value
Q9Y265	RuvB-like 1 OS=Homo sapiens OX=9606 GN=RUVBL1 PE=1 SV=1	RUVBL1	74.34	29	29	29	14133100	13705700	13312600	127481	140197	121053	2.04137	1.97963	1.92285	0.0184132	0.0202499	0.0174847	105.861	5.84098e-08
Q9Y230	RuvB-like 2 OS=Homo sapiens OX=9606 GN=RUVBL2 PE=1 SV=3	RUVBL2	66.09	31	31	31	13283200	12550000	12339300	122784	129297	116022	2.06793	1.95378	1.92098	0.019115	0.020129	0.0180623	103.701	2.81221e-08
Q8N1F7	Nuclear pore complex protein Nup93 OS=Homo sapiens OX=9606 GN=NUP93 PE=1 SV=2	NUP93	65.2	56	56	56	9198780	8510120	8482770	103850	98448.8	92920.9	2.08377	1.92777	1.92158	0.0235248	0.0223013	0.0210491	88.7192	4.44643e-08
P10809	60 kDa heat shock protein, mitochondrial OS=Homo sapiens OX=9606 GN=HSPD1 PE=1 SV=2	HSPD1	81.15	40	40	40	10556600	10107200	10540600	143082	148043	133278	2.00259	1.91734	1.99956	0.0271427	0.0280838	0.0252829	73.5254	2.36784e-08
O60884	DnaJ homolog subfamily A member 2 OS=Homo sapiens OX=9606 GN=DNAJA2 PE=1 SV=1	DNAJA2	40.53	17	17	17	8441440	8041420	7975980	116132	115332	103290	2.04281	1.94601	1.93017	0.0281037	0.0279101	0.024996	73.0651	5.43718e-08
Q9HD20	Endoplasmic reticulum transmembrane helix translocase OS=Homo sapiens OX=9606 GN=ATP13A1 PE=1 SV=2	ATP13A1	42.11	42	42	42	987776	935348	929221	18250.8	15743.9	16343.2	2.04179	1.93341	1.92075	0.0377254	0.0325435	0.0337823	56.664	1.23636e-07
Q9UQE7	Structural maintenance of chromosomes protein 3 OS=Homo sapiens OX=9606 GN=SMC3 PE=1 SV=2	SMC3	56.2	77	77	77	2412720	2267560	2268100	40914.5	44646.3	40319.9	2.04634	1.92322	1.92368	0.0347014	0.0378665	0.0341971	55.1981	4.79167e-08
Q14683	Structural maintenance of chromosomes protein 1A OS=Homo sapiens OX=9606 GN=SMC1A PE=1 SV=2	SMC1A	59.29	79	79	79	3085160	2905100	2849310	53607.2	55715.9	51488	2.05669	1.93665	1.89946	0.0357366	0.0371424	0.0343239	54.9687	2.77608e-08
P05141	ADP/ATP translocase 2 OS=Homo sapiens OX=9606 GN=SLC25A5 PE=1 SV=7	SLC25A5	72.48	25	25	25	61945800	60186000	57151100	1557460	1549810	1422070	2.02204	1.96459	1.86553	0.0508386	0.0505889	0.0464192	39.5826	6.66986e-08
P17987	T-complex protein 1 subunit alpha OS=Homo sapiens OX=9606 GN=TCP1 PE=1 SV=1	TCP1	66.91	32	32	32	5310100	4995850	4963300	144619	145109	136568	2.02991	1.90978	1.89734	0.0552841	0.0554714	0.0522064	35.8184	2.64207e-08
Q16531	DNA damage-binding protein 1 OS=Homo sapiens OX=9606 GN=DDB1 PE=1 SV=1	DDB1	47.19	58	58	58	883296	840906	843586	55097.9	57995.5	49955.7	1.94071	1.84758	1.85347	0.121057	0.127424	0.109759	15.7486	4.86603e-07
Q12905	Interleukin enhancer-binding factor 2 OS=Homo sapiens OX=9606 GN=ILF2 PE=1 SV=2	ILF2	47.44	15	15	15	1121450	1067660	1001940	76935.8	85595.3	73414.3	1.96344	1.86926	1.7542	0.1347	0.149861	0.128534	13.5245	1.26915e-06
O75643	U5 small nuclear ribonucleoprotein 200 kDa helicase OS=Homo sapiens OX=9606 GN=SNRNP200 PE=1 SV=2	SNRNP200	57.91	123	123	122	1416390	1314580	1323300	107635	113990	104080	1.94027	1.8008	1.81275	0.147446	0.156152	0.142576	12.4477	2.40282e-07
P62318	Small nuclear ribonucleoprotein Sm D3 OS=Homo sapiens OX=9606 GN=SNRPD3 PE=1 SV=1	SNRPD3	47.62	4	4	4	929822	910835	856868	86661.3	82973.6	73463	1.89719	1.85845	1.74834	0.176822	0.169298	0.149893	11.0965	1.64967e-06
Q00839	Heterogeneous nuclear ribonucleoprotein U OS=Homo sapiens OX=9606 GN=HNRNPU PE=1 SV=6	HNRNPU	40.36	29	29	29	3175610	3027130	3033990	272541	308212	266623	1.88947	1.80113	1.80521	0.162161	0.183385	0.15864	10.9004	9.50619e-07
P11021	Endoplasmic reticulum chaperone BiP OS=Homo sapiens OX=9606 GN=HSPA5 PE=1 SV=2	HSPA5	52.91	37	35	35	1719460	1605340	1614950	186278	200357	179420	1.8738	1.74943	1.75991	0.202998	0.218341	0.195525	8.72663	6.37533e-07
O43390	Heterogeneous nuclear ribonucleoprotein R OS=Homo sapiens OX=9606 GN=HNRNPR PE=1 SV=1	HNRNPR	46.45	29	29	29	850488	826645	802202	152747	171043	142265	1.73251	1.68394	1.63415	0.311158	0.348429	0.289805	5.31983	7.58148e-06
P09651	Heterogeneous nuclear ribonucleoprotein A1 OS=Homo sapiens OX=9606 GN=HNRNPA1 PE=1 SV=5	HNRNPA1	49.46	18	17	17	479663	465271	452203	102065	110303	92150.7	1.69128	1.64054	1.59446	0.359879	0.388926	0.324921	4.58802	9.88119e-06
O60814	Histone H2B type 1-K OS=Homo sapiens OX=9606 GN=H2BC12 PE=1 SV=3	H2BC12	46.83	7	7	6	6731990	6063550	6623820	1549400	1635810	1482360	1.67692	1.51042	1.64998	0.385952	0.407477	0.369253	4.16049	5.03766e-06
P22626	Heterogeneous nuclear ribonucleoproteins A2/B1 OS=Homo sapiens OX=9606 GN=HNRNPA2B1 PE=1 SV=2	HNRNPA2B1	62.89	19	19	19	669342	625165	629744	152025	183605	162721	1.65774	1.54833	1.55967	0.376517	0.45473	0.403007	3.86124	2.17973e-05
P11940	Polyadenylate-binding protein 1 OS=Homo sapiens OX=9606 GN=PABPC1 PE=1 SV=2	PABPC1	44.03	28	28	28	287938	260468	259366	83033.2	93803.6	82226.7	1.61939	1.4649	1.4587	0.466988	0.527562	0.462452	3.11805	3.09279e-05
P07910	Heterogeneous nuclear ribonucleoproteins C1/C2 OS=Homo sapiens OX=9606 GN=HNRNPC PE=1 SV=4	HNRNPC	48.69	19	19	18	1155180	971182	1105000	377861	443860	370885	1.56671	1.31716	1.49865	0.512473	0.601984	0.503012	2.7095	0.000206955
Q9UIM3	FK506-binding protein-like OS=Homo sapiens OX=9606 GN=FKBPL PE=1 SV=1	FKBPL	21.49	7	7	7	43584.5	46611.5	39268.8	0	0	0	1.00995	1.0801	0.909949	0	0	0	1000	0.001
Q99653	Calcineurin B homologous protein 1 OS=Homo sapiens OX=9606 GN=CHP1 PE=1 SV=3	CHP1	66.15	12	12	12	552690	510876	484467	7279.64	6315.86	6374.18	2.11488	1.95488	1.85382	0.0278557	0.0241678	0.024391	77.5192	2.13063e-07
P04792	Heat shock protein beta-1 OS=Homo sapiens OX=9606 GN=HSPB1 PE=1 SV=2	HSPB1	60.49	12	12	12	2761750	2529960	2520360	50067.7	44176.6	37543.3	2.08595	1.91088	1.90363	0.0378162	0.0333666	0.0283565	59.2777	1.31538e-06
O94826	Mitochondrial import receptor subunit TOM70 OS=Homo sapiens OX=9606 GN=TOMM70 PE=1 SV=1	TOMM70	32.57	16	16	16	78495.1	75289.9	71711	8736	5695.9	5158.75	1.92165	1.84318	1.75557	0.213867	0.139442	0.126292	11.5104	0.000112563
P11142	Heat shock cognate 71 kDa protein OS=Homo sapiens OX=9606 GN=HSPA8 PE=1 SV=1	HSPA8	57.12	36	36	32	13005100	12630900	12614200	1412370	1423640	1304460	1.84075	1.78778	1.78542	0.199908	0.201503	0.184634	9.23813	1.88961e-07
Q92598	Heat shock protein 105 kDa OS=Homo sapiens OX=9606 GN=HSPH1 PE=1 SV=1	HSPH1	43.94	33	31	31	298607	259937	267639	32192.6	41649	33807.1	1.91859	1.67013	1.71962	0.206842	0.267601	0.217215	7.67481	2.18788e-05
P61604	10 kDa heat shock protein, mitochondrial OS=Homo sapiens OX=9606 GN=HSPE1 PE=1 SV=2	HSPE1	60.78	7	7	7	117324	103648	116743	28706.2	23664.1	21619.7	1.70983	1.51052	1.70136	0.418351	0.34487	0.315076	4.56433	8.09303e-05
Q15785	Mitochondrial import receptor subunit TOM34 OS=Homo sapiens OX=9606 GN=TOMM34 PE=1 SV=2	TOMM34	9.39	2	2	2	0	12476.6	0	7251.03	3103.64	1928.15	0	2.01565	0	1.17144	0.501408	0.311502	3.04733
Q16543	Hsp90 co-chaperone Cdc37 OS=Homo sapiens OX=9606 GN=CDC37 PE=1 SV=1	CDC37	23.81	8	8	8	49325.8	51357.1	52946.2	20289.7	29764	27854.3	1.27822	1.33086	1.37204	0.525783	0.771298	0.72181	1.97193	0.00448728
Q93034	Cullin-5 OS=Homo sapiens OX=9606 GN=CUL5 PE=1 SV=4	CUL5	37.56	33	33	33	145740	135099	129309	31349	31399.1	30694.2	1.73641	1.60963	1.54065	0.373506	0.374103	0.365704	4.38932	2.03414e-06
P08238	Heat shock protein HSP 90-beta OS=Homo sapiens OX=9606 GN=HSP90AB1 PE=1 SV=4	HSP90AB1	57.46	44	44	19	6891890	6558420	6401480	853976	885250	820985	1.84505	1.75578	1.71376	0.228621	0.236994	0.219789	7.75397	3.04389e-07
